# Supplementary material for: Characterization of Functional Human Skeletal Myotubes and Neuromuscular Junction Derived—From the Same Induced Pluripotent Stem Cell Source
Source: Bioengineering (Basel). 2020 Oct 22;7(4):133. doi: 10.3390/bioengineering7040133 (PMC7712960; doi:10.3390/bioengineering7040133)
Supplement: Supplementary file 1 [file bioengineering-07-00133-s001.zip]

Archive with 2 entries (1 files):
- bioengineering-913635-supplementary - for XML/
- bioengineering-913635-supplementary - for XML/Recording myofiber contractions induced by motoneuron stimulation.mp4
